# Supplementary material for: Genome-wide data from the Bubi of Bioko Island clarifies the Atlantic fringe of the Bantu dispersal
Source: BMC Genomics. 2019 Mar 6;20:179. doi: 10.1186/s12864-019-5529-0 (PMC6404284; doi:10.1186/s12864-019-5529-0)
Supplement: Supplementary file 1 — Tables. (XLSX 78 kb) [file 12864_2019_5529_MOESM1_ESM.xlsx]

## Sheet: Table S1
Table S1: Place of origin of the individuals sequenced in the study
				BIRTH PLACE
Individual	GENDER	BIRTH PLACE	FATHER	PATERNAL GRANDFATHER	PATERNAL GRANDMOTHER	MOTHER	MATERNAL GRANDFATHER	MATERNAL GRANDMOTHER
BBS014	M	Malabo	Bososo, Malabo	Malabo	Malabo	Malabo	Malabo	Malabo
BBS015	M	Madrid	Baney	Guinea Ecuatorial	Guinea Ecuatorial	Bariobé	Guinea Ecuatorial	Guinea Ecuatorial
BBS017	M	Malabo	Malabo	Bariobe	Bariobé	Bariobé	Bariobé	Bariobé
BBS018	M	Bariobé	Bariobé	Bariobé ?	Bariobé?	Bariobé	Bariobé?	Bariobé
BBS019	F	Malabo	Malabo	Malabo	Malabo	Malabo	Malabo	Malabo
BBS021	M	Riabba	Ehoco	Ehoco	Ehoco	Moca	Moca	Moca
BBS023	M	Madrid	Malabo	Malabo	Malabo	Malabo	Malabo	Malabo
BBS025	M	Baney	Baney	Baney	Baney	Baney	Baney	Baney
BBS027	M	Belebú Balachá	Belebú Balachá	Belebú Balachá	Belebú Balachá	Belebú Balachá	Belebú Balachá	Belebú Balachá
BBS028	M	Baney	Balorei	Balorei	Balorei	Baney	Baney	Baó Grande
BBS032	M	Malabo	Malabo	Rebola	Rebola	Basapú	Basapú	Basapú
BBS038	F	Bariobé	Bariobé	Bariobé	Bariobé	Bososo	Bososo	Bososo
BBS039	F	Malabo	Bariobé	Bariobé	Bariobé	Bososo	Bososo	Bososo

## Sheet: Table S2
Table S2: African populations included in the genomic analyses: Each population is clusterd in a meta-population according to genetic affinities
Population	Meta-population
Mbuti	Eastern Rain forest Hunter-gatherer
Ahizi	Western African
Akele	Western Bantu-Speaking
BabongoE	Western Rain forest Hunter-gatherer
Badwee	Western Bantu-Speaking
Baka	Western Rain forest Hunter-gatherer
Bakota	Western Rain forest Hunter-gatherer
Bakoya	Western Rain forest Hunter-gatherer
Bapunu	Western Bantu-Speaking
Bariba	Western African
Bateke	Western Bantu-Speaking
Bekwil	Western Bantu-Speaking
Benga	Western Bantu-Speaking
Bezan	Western Rain forest Hunter-gatherer
Biaka	Western Rain forest Hunter-gatherer
Bubi	-
Duma	Western Bantu-Speaking
Eshira	Western Bantu-Speaking
Eviya	Western Bantu-Speaking
Fang	Western Bantu-Speaking
Fon	Western African
Galoa	Western Bantu-Speaking
Kimbundu	Western Bantu-Speaking
Kongo	Western Bantu-Speaking
Makina	Western Bantu-Speaking
Ndumu	Western Bantu-Speaking
Nzebi	Western Bantu-Speaking
Obamba	Western Bantu-Speaking
Okande	Western Bantu-Speaking
Orungu	Western Bantu-Speaking
Ovimbundu	Western Bantu-Speaking
Shake	Western Bantu-Speaking
Tsogo	Western Bantu-Speaking
Twa	Eastern Rain forest Hunter-gatherer
Yacouba	Western African
Yaounde	Western Bantu-Speaking
San	South-African Hunter-gatherer

## Sheet: Table S3
Table S3:Samples included in the restricted dataset
Population	Individual
Ahizi	AHI_IVO_308
Ahizi	AHI_IVO_322
Ahizi	AHI_IVO_336
Ahizi	AHI_IVO_338
Ahizi	AHI_IVO_344
Ahizi	AHI_IVO_346
Ahizi	AHI_IVO_347
Ahizi	AHI_IVO_348
Ahizi	AHI_IVO_349
Ahizi	AHI_IVO_357
Ahizi	AHI_IVO_370
Ahizi	AHI_IVO_378
Badwee	BAD_GES_019
Badwee	BAD_GES_021
Badwee	BAD_GES_023
Badwee	BAD_GES_049
Badwee	BAD_GES_050
Badwee	BAD_GES_156
Badwee	BAD_GES_202
Badwee	BAD_GES_326
Badwee	BAD_GES_334
Badwee	BAD_GES_336
Badwee	BAD_GES_337
Badwee	BAD_GES_338
Baka	BAKA_028
Baka	BAKA_029
Baka	BAKA_030
Baka	BAKA_032
Baka	BAKA_035
Baka	BAKA_036
Baka	BAKA_037
Baka	BAKA_038
Baka	BAKA_039
Baka	BAKA_040
Baka	BAKA_042
Baka	BAKA_043
Bakoya	BKY_MEK_01
Bakoya	BKY_MEK_02
Bakoya	BKY_MEK_03
Bakoya	BKY_MEK_04
Bakoya	BKY_MEK_06
Bakoya	BKY_MEK_07
Bakoya	BKY_MEK_08
Bakoya	BKY_MEK_10
Bakoya	BKY_MEK_12
Bakoya	BKY_MEK_14
Bakoya	BKY_MEK_15
Bakoya	BKY_MEK_16
Bariba	BAR_BEN_036
Bariba	BAR_BEN_045
Bariba	BAR_BEN_046
Bariba	BAR_BEN_047
Bariba	BAR_BEN_049
Bariba	BAR_BEN_054
Bariba	BAR_BEN_059
Bariba	BAR_BEN_061
Bariba	BAR_BEN_068
Bariba	BAR_BEN_076
Bariba	BAR_BEN_079
Bariba	BAR_BEN_096
Bezan	BEZ_03
Bezan	BEZ_05
Bezan	BEZ_07
Bezan	BEZ_09
Bezan	BEZ_10
Bezan	BEZ_11
Bezan	BEZ_12
Bezan	BEZ_13
Bezan	BEZ_19
Bezan	BEZ_22
Bezan	BEZ_23
Bezan	BEZ_24
Bubi	BBS014
Bubi	BBS015
Bubi	BBS017
Bubi	BBS018
Bubi	BBS019
Bubi	BBS021
Bubi	BBS023
Bubi	BBS025
Bubi	BBS027
Bubi	BBS028
Bubi	BBS032
Bubi	BBS038
Bubi	BBS039
Fang	FAN_LBV_0000
Fang	FAN_LBV_0027
Fang	FAN_LBV_0028
Fang	FAN_LBV_0029
Fang	FAN_LBV_0030
Fang	FAN_LBV_0031
Fang	FAN_LBV_0032
Fang	FAN_LBV_0033
Fang	FAN_LBV_0034
Fang	FAN_LBV_0035
Fang	FAN_LBV_0036
Fang	FAN_LBV_0037
Mbuti	HGDP00449
Mbuti	HGDP00450
Mbuti	HGDP00456
Mbuti	HGDP00462
Mbuti	HGDP00463
Mbuti	HGDP00467
Mbuti	HGDP00471
Mbuti	HGDP00474
Mbuti	HGDP00476
Mbuti	HGDP00478
Mbuti	HGDP00982
Mbuti	HGDP00984
Orungu	ORU_POG_1303
Orungu	ORU_POG_1311
Orungu	ORU_POG_1312
Orungu	ORU_POG_1326
Orungu	ORU_POG_1328
Orungu	ORU_POG_1329
Orungu	ORU_POG_1330
Orungu	ORU_POG_1331
Orungu	ORU_POG_1332
Orungu	ORU_POG_1333
Orungu	ORU_POG_1334
Orungu	ORU_POG_11301
Ovimbundu	OVI_ANG_05
Ovimbundu	OVI_ANG_06
Ovimbundu	OVI_ANG_07
Ovimbundu	OVI_ANG_12
Ovimbundu	OVI_ANG_14
Ovimbundu	OVI_ANG_16
Ovimbundu	OVI_ANG_17
Ovimbundu	OVI_ANG_37
Ovimbundu	OVI_ANG_44
Ovimbundu	OVI_ANG_46
Ovimbundu	OVI_ANG_47
Ovimbundu	OVI_ANG_49
Yacouba	YAC_IVO_003
Yacouba	YAC_IVO_006
Yacouba	YAC_IVO_010
Yacouba	YAC_IVO_021
Yacouba	YAC_IVO_022
Yacouba	YAC_IVO_023
Yacouba	YAC_IVO_025
Yacouba	YAC_IVO_030
Yacouba	YAC_IVO_032
Yacouba	YAC_IVO_034
Yacouba	YAC_IVO_037
Yacouba	YAC_IVO_041
Yoruba	YOR_BEN_051
Yoruba	YOR_BEN_052
Yoruba	YOR_BEN_054
Yoruba	YOR_BEN_055
Yoruba	YOR_BEN_059
Yoruba	YOR_BEN_061
Yoruba	YOR_BEN_064
Yoruba	YOR_BEN_067
Yoruba	YOR_BEN_072
Yoruba	YOR_BEN_080
Yoruba	YOR_BEN_082
Yoruba	YOR_BEN_092
Galoa	GAL_LAM_2201
Galoa	GAL_LAM_2202
Galoa	GAL_LAM_2203
Galoa	GAL_LAM_2204
Galoa	GAL_LAM_2205
Galoa	GAL_LAM_2206
Galoa	GAL_LAM_2207
Galoa	GAL_LAM_2208
Galoa	GAL_LAM_2209
Galoa	GAL_LAM_2210
Galoa	GAL_LAM_2211
Galoa	GAL_LAM_2213

## Sheet: Table S4
Table S4: Samples grouped according to the clusters obtained from fineSTRUCTURE
Population	Individual	fineSTRUCTURE cluster
Ahizi	AHI_IVO_308	Cluster_6
Ahizi	AHI_IVO_322	Cluster_7
Ahizi	AHI_IVO_336	Cluster_6
Ahizi	AHI_IVO_338	Cluster_7
Ahizi	AHI_IVO_344	Cluster_7
Ahizi	AHI_IVO_346	Cluster_7
Ahizi	AHI_IVO_347	Cluster_6
Ahizi	AHI_IVO_348	Cluster_7
Ahizi	AHI_IVO_349	Cluster_7
Ahizi	AHI_IVO_357	Cluster_7
Ahizi	AHI_IVO_370	Cluster_6
Ahizi	AHI_IVO_378	Cluster_6
Badwee	BAD_GES_019	Cluster_9
Badwee	BAD_GES_021	Cluster_9
Badwee	BAD_GES_023	Cluster_9
Badwee	BAD_GES_049	Cluster_9
Badwee	BAD_GES_050	Cluster_9
Badwee	BAD_GES_156	Cluster_9
Badwee	BAD_GES_202	Cluster_9
Badwee	BAD_GES_326	Cluster_9
Badwee	BAD_GES_334	Cluster_9
Badwee	BAD_GES_336	Cluster_9
Badwee	BAD_GES_337	Cluster_9
Badwee	BAD_GES_338	Cluster_9
Baka	BAKA_028	Cluster_3
Baka	BAKA_029	Cluster_3
Baka	BAKA_030	Cluster_3
Baka	BAKA_032	Cluster_3
Baka	BAKA_035	Cluster_3
Baka	BAKA_036	Cluster_3
Baka	BAKA_037	Cluster_3
Baka	BAKA_038	Cluster_3
Baka	BAKA_039	Cluster_3
Baka	BAKA_040	Cluster_3
Baka	BAKA_042	Cluster_3
Baka	BAKA_043	Cluster_3
Bakoya	BKY_MEK_01	Cluster_2
Bakoya	BKY_MEK_02	Cluster_2
Bakoya	BKY_MEK_03	Cluster_2
Bakoya	BKY_MEK_04	Cluster_2
Bakoya	BKY_MEK_06	Cluster_2
Bakoya	BKY_MEK_07	Cluster_2
Bakoya	BKY_MEK_08	Cluster_2
Bakoya	BKY_MEK_10	Cluster_2
Bakoya	BKY_MEK_12	Cluster_2
Bakoya	BKY_MEK_14	Cluster_2
Bakoya	BKY_MEK_15	Cluster_2
Bakoya	BKY_MEK_16	Cluster_2
Bariba	BAR_BEN_036	Cluster_5
Bariba	BAR_BEN_045	Cluster_5
Bariba	BAR_BEN_046	Cluster_5
Bariba	BAR_BEN_047	Cluster_5
Bariba	BAR_BEN_049	Cluster_5
Bariba	BAR_BEN_054	Cluster_5
Bariba	BAR_BEN_059	Cluster_5
Bariba	BAR_BEN_061	Cluster_5
Bariba	BAR_BEN_068	Cluster_5
Bariba	BAR_BEN_076	Cluster_5
Bariba	BAR_BEN_079	Cluster_5
Bariba	BAR_BEN_096	Cluster_5
Bezan	BEZ_03	Cluster_1
Bezan	BEZ_05	Cluster_1
Bezan	BEZ_07	Cluster_1
Bezan	BEZ_09	Cluster_1
Bezan	BEZ_10	Cluster_1
Bezan	BEZ_11	Cluster_1
Bezan	BEZ_12	Cluster_1
Bezan	BEZ_13	Cluster_1
Bezan	BEZ_19	Cluster_1
Bezan	BEZ_22	Cluster_1
Bezan	BEZ_23	Cluster_1
Bezan	BEZ_24	Cluster_1
Bubi	BBS014	Cluster_10
Bubi	BBS015	Cluster_10
Bubi	BBS017	Cluster_10
Bubi	BBS018	Cluster_10
Bubi	BBS019	Culster_12
Bubi	BBS021	Culster_12
Bubi	BBS023	Cluster_10
Bubi	BBS025	Culster_12
Bubi	BBS027	Culster_12
Bubi	BBS028	Culster_12
Bubi	BBS032	Culster_12
Bubi	BBS038	Cluster_10
Bubi	BBS039	Culster_12
Fang	FAN_LBV_0000	Cluster_9
Fang	FAN_LBV_0027	Cluster_9
Fang	FAN_LBV_0028	Cluster_9
Fang	FAN_LBV_0029	Cluster_9
Fang	FAN_LBV_0030	Cluster_9
Fang	FAN_LBV_0031	Cluster_9
Fang	FAN_LBV_0032	Cluster_9
Fang	FAN_LBV_0033	Cluster_9
Fang	FAN_LBV_0034	Cluster_9
Fang	FAN_LBV_0035	Cluster_9
Fang	FAN_LBV_0036	Cluster_9
Fang	FAN_LBV_0037	Cluster_9
Mbuti	HGDP00449	Cluster_4
Mbuti	HGDP00450	Cluster_4
Mbuti	HGDP00456	Cluster_4
Mbuti	HGDP00462	Cluster_4
Mbuti	HGDP00463	Cluster_4
Mbuti	HGDP00467	Cluster_4
Mbuti	HGDP00471	Cluster_4
Mbuti	HGDP00474	Cluster_4
Mbuti	HGDP00476	Cluster_4
Mbuti	HGDP00478	Cluster_4
Mbuti	HGDP00982	Cluster_4
Mbuti	HGDP00984	Cluster_4
Orungu	ORU_POG_1303	Cluster_9
Orungu	ORU_POG_1311	Cluster_9
Orungu	ORU_POG_1312	Cluster_9
Orungu	ORU_POG_1326	Cluster_8
Orungu	ORU_POG_1328	Cluster_9
Orungu	ORU_POG_1329	Cluster_9
Orungu	ORU_POG_1330	Cluster_8
Orungu	ORU_POG_1331	Cluster_9
Orungu	ORU_POG_1332	Cluster_9
Orungu	ORU_POG_1333	Cluster_9
Orungu	ORU_POG_1334	Cluster_9
Orungu	ORU_POG_11301	Cluster_9
Ovimbundu	OVI_ANG_05	Culster_12
Ovimbundu	OVI_ANG_06	Culster_12
Ovimbundu	OVI_ANG_07	Culster_12
Ovimbundu	OVI_ANG_12	Culster_12
Ovimbundu	OVI_ANG_14	Culster_12
Ovimbundu	OVI_ANG_16	Culster_12
Ovimbundu	OVI_ANG_17	Culster_12
Ovimbundu	OVI_ANG_37	Culster_12
Ovimbundu	OVI_ANG_44	Culster_12
Ovimbundu	OVI_ANG_46	Culster_12
Ovimbundu	OVI_ANG_47	Culster_12
Ovimbundu	OVI_ANG_49	Culster_12
Yacouba	YAC_IVO_003	Cluster_7
Yacouba	YAC_IVO_006	Cluster_7
Yacouba	YAC_IVO_010	Cluster_7
Yacouba	YAC_IVO_021	Cluster_7
Yacouba	YAC_IVO_022	Cluster_7
Yacouba	YAC_IVO_023	Cluster_7
Yacouba	YAC_IVO_025	Cluster_7
Yacouba	YAC_IVO_030	Cluster_7
Yacouba	YAC_IVO_032	Cluster_7
Yacouba	YAC_IVO_034	Cluster_7
Yacouba	YAC_IVO_037	Cluster_7
Yacouba	YAC_IVO_041	Cluster_7
Yoruba	YOR_BEN_051	Cluster_5
Yoruba	YOR_BEN_052	Cluster_5
Yoruba	YOR_BEN_054	Cluster_5
Yoruba	YOR_BEN_055	Cluster_5
Yoruba	YOR_BEN_059	Cluster_5
Yoruba	YOR_BEN_061	Cluster_5
Yoruba	YOR_BEN_064	Cluster_5
Yoruba	YOR_BEN_067	Cluster_5
Yoruba	YOR_BEN_072	Cluster_5
Yoruba	YOR_BEN_080	Cluster_5
Yoruba	YOR_BEN_082	Cluster_5
Yoruba	YOR_BEN_092	Cluster_5
Galoa	GAL_LAM_2201	Cluster_11
Galoa	GAL_LAM_2202	Cluster_11
Galoa	GAL_LAM_2203	Culster_12
Galoa	GAL_LAM_2204	Cluster_11
Galoa	GAL_LAM_2205	Cluster_11
Galoa	GAL_LAM_2206	Cluster_11
Galoa	GAL_LAM_2207	Cluster_11
Galoa	GAL_LAM_2208	Cluster_11
Galoa	GAL_LAM_2209	Culster_12
Galoa	GAL_LAM_2210	Cluster_11
Galoa	GAL_LAM_2211	Cluster_11
Galoa	GAL_LAM_2213	Cluster_11

## Sheet: Table S5
Table S5: total bases recovered in the mapping process and the main depth coverage of the sequenced individuals
Individual	Bases sequenced	Coverage
BBS014	569464273	27,2X
BBS015	79139498878	25X
BBS017	88036896262	28X
BBS018	94067608640	30X
BBS019	94184881186	30X
BBS021	92550465158	29,5X
BBS023	84397915247	26,7X
BBS025	77031450499	24,4X
BBS027	101009218992	32X
BBS028	87682353963	27,8X
BBS032	80672294598	25,6X
BBS038	65999509416	21X
BBS039	85963065806	27,3X

## Sheet: Table S6
Table S6: Mitochondrial Coverage and haplogroup and Y chromosome haplogroup of the sequenced individuals
Individual	Coverage	mt Haplogroup	Quality (mt haplogroup)*	Y CHR
BBS014	291.116	L1b1a3	0.9843	E1b1a1a1a1c1a1a3
BBS015	290.4	L1b1a3	0.9843	E1b1a1a1a1c1a1a3d6
BBS017	295.034	L3b1a3	0.9403	E1b1a1a1a1c1a1a3a1d
BBS018	289.847	L1b1a3	0.9753	E1b1a1a1a1c1a1a3a1d
BBS019	295.141	L3e2a1b1	0.9485	FEMALE
BBS021	292.061	L2b2a	0.9908	E1b1a1
BBS023	290.175	L1b1a3	0.968	E1b1a1
BBS025	291.438	L1b1a	0.9391	E1b1a1a1a1c1a1a3d6
BBS027	294.764	L3e2b1a2	0.9622	E1b1a1a1a1c1a1b1a
BBS028	294.485	L3e2b	0.9103	E1b1a1a1a1c1a1a3d6
BBS032	294.255	L3f1b4c	0.9503	E1b1a1
BBS038	288.662	L1c2a1b	0.9209	FEMALE
BBS039	290.406	L1b1a3	0.9843	FEMALE
* Quality of the haplogroup assignment provided by Haplogrep2 (van Oven et al 2009; van Oven et al 2015)

## Sheet: Table S7
Table S7: Output of the f4 statistic (Bubi1, Bubi2; X , chimpanzee) analysis from popstats
Population A	Population B	Population C	Population D	f4 value	SD	Z-score	Meta population (Pop C)
Bubi-1	Bubi-2	Ahizi	Chimpanzee	-5.11673197385e-05	0.000163518516715	-0.312914529599	Western African
Bubi-1	Bubi-2	Akele	Chimpanzee	6.93676034749e-05	0.000152497142333	0.454878054854	Western Bantu-Speaking
Bubi-1	Bubi-2	BabongoE	Chimpanzee	4.12177665771e-05	0.000148779785284	0.277038755625	Western Rainforest Hunter-gatherer
Bubi-1	Bubi-2	Badwee	Chimpanzee	6.83339301543e-05	0.000158127626509	0.432144158887	Western Bantu-Speaking
Bubi-1	Bubi-2	Baka	Chimpanzee	5.98825483792e-05	0.000136053537286	0.440139591914	Western Rainforest Hunter-gatherer
Bubi-1	Bubi-2	Bakota	Chimpanzee	0.000150040820959	0.000150491724608	0.997003797712	Western Bantu-Speaking
Bubi-1	Bubi-2	Bakoya	Chimpanzee	7.4789336001e-05	0.000143980801189	0.519439643227	Western Rainforest Hunter-gatherer
Bubi-1	Bubi-2	Bapunu	Chimpanzee	0.000122258001966	0.000152601211344	0.801160101479	Western Bantu-Speaking
Bubi-1	Bubi-2	Bariba	Chimpanzee	6.4750695071e-05	0.000168122501303	0.385139969779	Western African
Bubi-1	Bubi-2	Bateke	Chimpanzee	0.000102993240197	0.00015558744225	0.661963708042	Western Bantu-Speaking
Bubi-1	Bubi-2	Bekwil	Chimpanzee	3.11128084529e-05	0.000190346057098	0.163453916132	Western Bantu-Speaking
Bubi-1	Bubi-2	Benga	Chimpanzee	7.7752791303e-05	0.000157402193009	0.493975273257	Western Bantu-Speaking
Bubi-1	Bubi-2	Bezan	Chimpanzee	1.93150651214e-05	0.000155314038617	0.124361360334	Western Rainforest Hunter-gatherer
Bubi-1	Bubi-2	Biaka	Chimpanzee	1.91679040838e-05	0.000148566691412	0.129018852757	Western Rainforest Hunter-gatherer
Bubi-1	Bubi-2	Duma	Chimpanzee	0.000102354017963	0.00015348709969	0.666857463397	Western Bantu-Speaking
Bubi-1	Bubi-2	Eshira	Chimpanzee	0.000112266531926	0.000156790015634	0.716031129097	Western Bantu-Speaking
Bubi-1	Bubi-2	Eviya	Chimpanzee	0.000108681476726	0.000159739524806	0.680366846325	Western Bantu-Speaking
Bubi-1	Bubi-2	Fang	Chimpanzee	0.000130401084763	0.000156186954814	0.834903817148	Western Bantu-Speaking
Bubi-1	Bubi-2	Fon	Chimpanzee	0.000161949565859	0.000174786622737	0.926555838902	Western African
Bubi-1	Bubi-2	Galoa	Chimpanzee	3.41801000601e-05	0.000155325575216	0.220054553236	Western Bantu-Speaking
Bubi-1	Bubi-2	Kimbundu	Chimpanzee	0.000123756369903	0.000163287366929	0.757905355635	Western Bantu-Speaking
Bubi-1	Bubi-2	Kongo	Chimpanzee	8.2701254967e-05	0.000167160392872	0.494741927476	Western Bantu-Speaking
Bubi-1	Bubi-2	Makina	Chimpanzee	6.5449121076e-05	0.000150375520549	0.435237868751	Western Bantu-Speaking
Bubi-1	Bubi-2	Mbuti	Chimpanzee	0.000104835218508	0.000155701643835	0.673308360311	Eastern Rainforest Hunter-gatherer
Bubi-1	Bubi-2	Ndumu	Chimpanzee	0.000119962838559	0.000157193943212	0.763151786309	Western Bantu-Speaking
Bubi-1	Bubi-2	Nzebi	Chimpanzee	0.000102111503031	0.000155421554186	0.656997052729	Western Bantu-Speaking
Bubi-1	Bubi-2	Obamba	Chimpanzee	0.000144349849591	0.000157413082139	0.917013043825	Western Bantu-Speaking
Bubi-1	Bubi-2	Okande	Chimpanzee	8.08079020701e-05	0.000173922560426	0.464620011758	Western Bantu-Speaking
Bubi-1	Bubi-2	Orungu	Chimpanzee	9.11254270188e-05	0.000163662467255	0.556788789435	Western Bantu-Speaking
Bubi-1	Bubi-2	Ovimbundu	Chimpanzee	7.48966048346e-05	0.000164280339421	0.455907292976	Western Bantu-Speaking
Bubi-1	Bubi-2	Shake	Chimpanzee	0.000125170312088	0.000147891636179	0.846365050261	Western Bantu-Speaking
Bubi-1	Bubi-2	Tsogo	Chimpanzee	7.69925368401e-05	0.000153358058313	0.502044285688	Western Bantu-Speaking
Bubi-1	Bubi-2	Twa	Chimpanzee	0.00017460118354	0.000283415988737	0.616059751313	Eastern Rainforest Hunter-gatherer
Bubi-1	Bubi-2	Yacouba	Chimpanzee	3.69850981614e-05	0.000161402752563	0.229147877432	Western African
Bubi-1	Bubi-2	Yaounde	Chimpanzee	0.000105503384807	0.000157132792876	0.671428177888	Western Bantu-Speaking
Bubi-1	Bubi-2	Yoruba	Chimpanzee	2.64336977226e-05	0.000164288982481	0.160897567953	Western African

## Sheet: Table S8
Table S8: Output of the f3 statistic (Bubi, X; San) analysis from popstats
Pop A	Pop B	Pop C	f3 value	Standard Error	Z-score	Meta Population (Pop B)
Bubi	Ahizi	San	0.0671214	0.000912535	85.9822	Western African
Bubi	Akele	San	0.0639075	0.000881324	86.1653	Western Bantu-Speaking
Bubi	BabongoE	San	0.0559704	0.00080638	81.9191	Western Rainforest Hunter-gatherer
Bubi	Badwee	San	0.065693	0.000882869	90.0242	Western Bantu-Speaking
Bubi	Baka	San	0.0477251	0.000757679	72.8697	Western Rainforest Hunter-gatherer
Bubi	Bakota	San	0.0632413	0.000864018	88.4224	Western Bantu-Speaking
Bubi	Bakoya	San	0.0472671	0.000781933	69.2176	Western Rainforest Hunter-gatherer
Bubi	Bapunu	San	0.0661626	0.000894966	88.229	Western Bantu-Speaking
Bubi	Bariba	San	0.0693943	0.000938965	86.8547	Western African
Bubi	Bateke	San	0.0670619	0.000904249	89.0291	Western Bantu-Speaking
Bubi	Bekwil	San	0.062714	0.00092176	75.9704	Western Bantu-Speaking
Bubi	Benga	San	0.0662257	0.000891952	89.4589	Western Bantu-Speaking
Bubi	Bezan	San	0.0520347	0.00079839	75.8995	Western Rainforest Hunter-gatherer
Bubi	Biaka	San	0.0452035	0.000745769	66.4471	Western Rainforest Hunter-gatherer
Bubi	Duma	San	0.0654507	0.00088524	87.4069	Western Bantu-Speaking
Bubi	Eshira	San	0.0656992	0.000904785	89.4191	Western Bantu-Speaking
Bubi	Eviya	San	0.0656008	0.000889588	86.2118	Western Bantu-Speaking
Bubi	Fang	San	0.0669067	0.000956218	90.3303	Western Bantu-Speaking
Bubi	Fon	San	0.069507	0.000892783	84.3583	Western African
Bubi	Galoa	San	0.0663785	0.000917807	89.5717	Western Bantu-Speaking
Bubi	Kimbundu	San	0.067517	0.000933304	85.1592	Western Bantu-Speaking
Bubi	Kongo	San	0.0670761	0.000872396	83.7434	Western Bantu-Speaking
Bubi	Makina	San	0.0642103	0.000765853	88.2989	Western Bantu-Speaking
Bubi	Mbuti	San	0.0341517	0.000905616	48.0219	Eastern Rainforest Hunter-gatherer
Bubi	Ndumu	San	0.0663095	0.000884526	87.7546	Western Bantu-Speaking
Bubi	Nzebi	San	0.0663443	0.000898699	89.8019	Western Bantu-Speaking
Bubi	Obamba	San	0.0662459	0.00091181	87.4953	Western Bantu-Speaking
Bubi	Okande	San	0.0640984	0.000891169	78.586	Western Bantu-Speaking
Bubi	Orungu	San	0.0660992	0.000937498	86.7046	Western Bantu-Speaking
Bubi	Ovimbundu	San	0.067563	0.000861557	83.4554	Western Bantu-Speaking
Bubi	Shake	San	0.0625985	0.000875547	87.2159	Western Bantu-Speaking
Bubi	Tsogo	San	0.0653344	0.00107475	90.4511	Western Bantu-Speaking
Bubi	Twa	San	0.059032	0.000916179	53.2978	Eastern Rainforest Hunter-gatherer
Bubi	Yacouba	San	0.066422	0.00093119	84.9792	Western African
Bubi	Yaounde	San	0.0681205	0.000502918	91.0364	Western Bantu-Speaking
Bubi	Yoruba	San	0.0693537	0.00093119	74.4786	Western African

## Sheet: Table S9
Table S9: Pairwise-Fst values of all the comparissions performed in the study
Pop 1	Pop2	Value
Ahizi	Akele	0.00996967
Ahizi	BabongoE	0.021388
Ahizi	Badwee	0.00991352
Ahizi	Baka	0.0370266
Ahizi	Baka	0.0377438
Ahizi	Bakota	0.0105596
Ahizi	Bakoya	0.0403485
Ahizi	Bapunu	0.0100275
Ahizi	Bariba	0.0064904
Ahizi	Bateke	0.00983996
Ahizi	Bekwil	0.0101948
Ahizi	Benga	0.0117337
Ahizi	Bezan	0.0356111
Ahizi	Biaka	0.0427235
Ahizi	Bubi	0.0122787
Ahizi	Duma	0.0103353
Ahizi	Eshira	0.0117926
Ahizi	Fang	0.0106549
Ahizi	Fon	0.00652065
Ahizi	Galoa	0.0112227
Ahizi	Iberia	0.150628
Ahizi	Kimbundu	0.00937325
Ahizi	Makina	0.0102664
Ahizi	Mbuti	0.0778854
Ahizi	Ndumu	0.00966692
Ahizi	Nzebi	0.00986544
Ahizi	Obamba	0.00980981
Ahizi	Okande	0.0155404
Ahizi	Orungu	0.00999596
Ahizi	Ovimbundu	0.0101199
Ahizi	Shake	0.0101899
Ahizi	Yacouba	0.00633406
Ahizi	Yaounde	0.00822015
Ahizi	Yoruba	0.00714499
Akele	Ahizi	0.00996967
Akele	BabongoE	0.00927622
Akele	Badwee	0.00160336
Akele	Baka	0.0223283
Akele	Baka	0.0230802
Akele	Bakota	0.00119601
Akele	Bakoya	0.0244099
Akele	Bapunu	0.0017511
Akele	Bariba	0.00580814
Akele	Bateke	0.0018964
Akele	Bekwil	0.000637532
Akele	Benga	0.00404027
Akele	Bezan	0.0226752
Akele	Biaka	0.0272479
Akele	Bubi	0.00583529
Akele	Duma	0.00162213
Akele	Eshira	0.00300484
Akele	Fang	0.00292667
Akele	Fon	0.00612084
Akele	Galoa	0.00311951
Akele	Iberia	0.147818
Akele	Kimbundu	0.0019571
Akele	Makina	0.00105912
Akele	Mbuti	0.0608127
Akele	Ndumu	0.00138865
Akele	Nzebi	0.00149422
Akele	Obamba	0.00158839
Akele	Okande	0.00626629
Akele	Orungu	0.00207492
Akele	Ovimbundu	0.00252536
Akele	Shake	0.00108006
Akele	Yacouba	0.00795361
Akele	Yaounde	0.00183327
Akele	Yoruba	0.00622055
BabongoE	Ahizi	0.021388
BabongoE	Akele	0.00927622
BabongoE	Badwee	0.0121209
BabongoE	Baka	0.0196713
BabongoE	Baka	0.0201202
BabongoE	Bakota	0.00915995
BabongoE	Bakoya	0.0222103
BabongoE	Bapunu	0.0112935
BabongoE	Bariba	0.0183557
BabongoE	Bateke	0.0119309
BabongoE	Bekwil	0.00999359
BabongoE	Benga	0.0140283
BabongoE	Bezan	0.0234075
BabongoE	Biaka	0.023425
BabongoE	Bubi	0.0176604
BabongoE	Duma	0.0105761
BabongoE	Eshira	0.0124423
BabongoE	Fang	0.0134922
BabongoE	Fon	0.0187145
BabongoE	Galoa	0.0133217
BabongoE	Iberia	0.156258
BabongoE	Kimbundu	0.0128561
BabongoE	Makina	0.0100579
BabongoE	Mbuti	0.0561975
BabongoE	Ndumu	0.0109925
BabongoE	Nzebi	0.0110118
BabongoE	Obamba	0.011268
BabongoE	Okande	0.0158611
BabongoE	Orungu	0.0120894
BabongoE	Ovimbundu	0.0139189
BabongoE	Shake	0.00950721
BabongoE	Yacouba	0.0191655
BabongoE	Yaounde	0.0129514
BabongoE	Yoruba	0.0184243
Badwee	Ahizi	0.00991352
Badwee	Akele	0.00160336
Badwee	BabongoE	0.0121209
Badwee	Baka	0.0257821
Badwee	Baka	0.0266007
Badwee	Bakota	0.00229108
Badwee	Bakoya	0.0284962
Badwee	Bapunu	0.00285061
Badwee	Bariba	0.00501204
Badwee	Bateke	0.00285857
Badwee	Bekwil	0.000766117
Badwee	Benga	0.00469249
Badwee	Bezan	0.0255973
Badwee	Biaka	0.0312398
Badwee	Bubi	0.00601252
Badwee	Duma	0.00272208
Badwee	Eshira	0.0044107
Badwee	Fang	0.0030409
Badwee	Fon	0.0056984
Badwee	Galoa	0.00432394
Badwee	Iberia	0.147433
Badwee	Kimbundu	0.00253242
Badwee	Makina	0.00126652
Badwee	Mbuti	0.0647287
Badwee	Ndumu	0.00246013
Badwee	Nzebi	0.00264031
Badwee	Obamba	0.00260387
Badwee	Okande	0.00718308
Badwee	Orungu	0.00321845
Badwee	Ovimbundu	0.00315729
Badwee	Shake	0.00225287
Badwee	Yacouba	0.00778231
Badwee	Yaounde	0.00180927
Badwee	Yoruba	0.00567419
Baka	Ahizi	0.0370266
Baka	Ahizi	0.0377438
Baka	Akele	0.0223283
Baka	Akele	0.0230802
Baka	BabongoE	0.0196713
Baka	BabongoE	0.0201202
Baka	Badwee	0.0257821
Baka	Badwee	0.0266007
Baka	Baka	0.000929185
Baka	Baka	0.000929185
Baka	Bakota	0.0209914
Baka	Bakota	0.0218265
Baka	Bakoya	0.0191498
Baka	Bakoya	0.0193869
Baka	Bapunu	0.0262682
Baka	Bapunu	0.0271386
Baka	Bariba	0.0353116
Baka	Bariba	0.0360986
Baka	Bateke	0.0276534
Baka	Bateke	0.0285184
Baka	Bekwil	0.0233387
Baka	Bekwil	0.0240834
Baka	Benga	0.028707
Baka	Benga	0.0294285
Baka	Bezan	0.0241797
Baka	Bezan	0.024523
Baka	Biaka	0.0114107
Baka	Biaka	0.0114811
Baka	Bubi	0.0349588
Baka	Bubi	0.0356756
Baka	Duma	0.024843
Baka	Duma	0.0256156
Baka	Eshira	0.02689
Baka	Eshira	0.0276363
Baka	Fang	0.0280047
Baka	Fang	0.0288178
Baka	Fon	0.0360046
Baka	Fon	0.0368562
Baka	Galoa	0.0281551
Baka	Galoa	0.0290127
Baka	Iberia	0.169441
Baka	Iberia	0.170172
Baka	Kimbundu	0.0290208
Baka	Kimbundu	0.029887
Baka	Makina	0.0227878
Baka	Makina	0.0235559
Baka	Mbuti	0.0544713
Baka	Mbuti	0.0545363
Baka	Ndumu	0.0259437
Baka	Ndumu	0.026806
Baka	Nzebi	0.0262005
Baka	Nzebi	0.0270437
Baka	Obamba	0.0263842
Baka	Obamba	0.0271927
Baka	Okande	0.0304701
Baka	Okande	0.031157
Baka	Orungu	0.0271715
Baka	Orungu	0.0279858
Baka	Ovimbundu	0.030607
Baka	Ovimbundu	0.0313632
Baka	Shake	0.0220685
Baka	Shake	0.0228569
Baka	Yacouba	0.0347616
Baka	Yacouba	0.0356748
Baka	Yaounde	0.0287302
Baka	Yaounde	0.0296236
Baka	Yoruba	0.0354554
Baka	Yoruba	0.0363453
Bakota	Ahizi	0.0105596
Bakota	Akele	0.00119601
Bakota	BabongoE	0.00915995
Bakota	Badwee	0.00229108
Bakota	Baka	0.0209914
Bakota	Baka	0.0218265
Bakota	Bakoya	0.0232222
Bakota	Bapunu	0.00234373
Bakota	Bariba	0.0064459
Bakota	Bateke	0.00244877
Bakota	Bekwil	0.000411557
Bakota	Benga	0.00465351
Bakota	Bezan	0.0219992
Bakota	Biaka	0.0257624
Bakota	Bubi	0.00641647
Bakota	Duma	0.00196441
Bakota	Eshira	0.0038945
Bakota	Fang	0.00358187
Bakota	Fon	0.0068478
Bakota	Galoa	0.00413066
Bakota	Iberia	0.148266
Bakota	Kimbundu	0.00260849
Bakota	Makina	0.0011248
Bakota	Mbuti	0.0589913
Bakota	Ndumu	0.00192947
Bakota	Nzebi	0.00218523
Bakota	Obamba	0.00214215
Bakota	Okande	0.00690931
Bakota	Orungu	0.00288474
Bakota	Ovimbundu	0.00325368
Bakota	Shake	0.00129333
Bakota	Yacouba	0.00841542
Bakota	Yaounde	0.00241871
Bakota	Yoruba	0.00688347
Bakoya	Ahizi	0.0403485
Bakoya	Akele	0.0244099
Bakoya	BabongoE	0.0222103
Bakoya	Badwee	0.0284962
Bakoya	Baka	0.0191498
Bakoya	Baka	0.0193869
Bakoya	Bakota	0.0232222
Bakoya	Bapunu	0.0290471
Bakoya	Bariba	0.0387724
Bakoya	Bateke	0.030668
Bakoya	Bekwil	0.0260446
Bakoya	Benga	0.0312472
Bakoya	Bezan	0.0259815
Bakoya	Biaka	0.0211148
Bakoya	Bubi	0.0378628
Bakoya	Duma	0.027398
Bakoya	Eshira	0.0295793
Bakoya	Fang	0.0306298
Bakoya	Fon	0.0395844
Bakoya	Galoa	0.0309966
Bakoya	Iberia	0.170318
Bakoya	Kimbundu	0.0318547
Bakoya	Makina	0.0248167
Bakoya	Mbuti	0.0581503
Bakoya	Ndumu	0.0286032
Bakoya	Nzebi	0.0289436
Bakoya	Obamba	0.0291787
Bakoya	Okande	0.0333523
Bakoya	Orungu	0.0301854
Bakoya	Ovimbundu	0.0337987
Bakoya	Shake	0.0245574
Bakoya	Yacouba	0.0384063
Bakoya	Yaounde	0.0317744
Bakoya	Yoruba	0.038844
Bapunu	Ahizi	0.0100275
Bapunu	Akele	0.0017511
Bapunu	BabongoE	0.0112935
Bapunu	Badwee	0.00285061
Bapunu	Baka	0.0262682
Bapunu	Baka	0.0271386
Bapunu	Bakota	0.00234373
Bapunu	Bakoya	0.0290471
Bapunu	Bariba	0.00545199
Bapunu	Bateke	0.00177016
Bapunu	Bekwil	0.00193942
Bapunu	Benga	0.00448581
Bapunu	Bezan	0.025835
Bapunu	Biaka	0.0314121
Bapunu	Bubi	0.0055169
Bapunu	Duma	0.00205346
Bapunu	Eshira	0.0030841
Bapunu	Fang	0.00340591
Bapunu	Fon	0.00577685
Bapunu	Galoa	0.00349191
Bapunu	Iberia	0.148061
Bapunu	Kimbundu	0.00161474
Bapunu	Makina	0.00239955
Bapunu	Mbuti	0.0643922
Bapunu	Ndumu	0.00162372
Bapunu	Nzebi	0.00160311
Bapunu	Obamba	0.0016528
Bapunu	Okande	0.00719406
Bapunu	Orungu	0.00249776
Bapunu	Ovimbundu	0.00221276
Bapunu	Shake	0.00192888
Bapunu	Yacouba	0.00820353
Bapunu	Yaounde	0.00174012
Bapunu	Yoruba	0.00584789
Bariba	Ahizi	0.0064904
Bariba	Akele	0.00580814
Bariba	BabongoE	0.0183557
Bariba	Badwee	0.00501204
Bariba	Baka	0.0353116
Bariba	Baka	0.0360986
Bariba	Bakota	0.0064459
Bariba	Bakoya	0.0387724
Bariba	Bapunu	0.00545199
Bariba	Bateke	0.00513622
Bariba	Bekwil	0.00503084
Bariba	Benga	0.00710722
Bariba	Bezan	0.0332551
Bariba	Biaka	0.0413486
Bariba	Bubi	0.00692606
Bariba	Duma	0.00595642
Bariba	Eshira	0.00729469
Bariba	Fang	0.00592202
Bariba	Fon	0.00126352
Bariba	Galoa	0.00663588
Bariba	Iberia	0.145463
Bariba	Kimbundu	0.00435034
Bariba	Makina	0.00596115
Bariba	Mbuti	0.0766057
Bariba	Ndumu	0.00513887
Bariba	Nzebi	0.00533109
Bariba	Obamba	0.00523152
Bariba	Okande	0.0107257
Bariba	Orungu	0.00514921
Bariba	Ovimbundu	0.00473348
Bariba	Shake	0.00599435
Bariba	Yacouba	0.00453688
Bariba	Yaounde	0.00301925
Bariba	Yoruba	0.00145802
Bateke	Ahizi	0.00983996
Bateke	Akele	0.0018964
Bateke	BabongoE	0.0119309
Bateke	Badwee	0.00285857
Bateke	Baka	0.0276534
Bateke	Baka	0.0285184
Bateke	Bakota	0.00244877
Bateke	Bakoya	0.030668
Bateke	Bapunu	0.00177016
Bateke	Bariba	0.00513622
Bateke	Bekwil	0.00218032
Bateke	Benga	0.00446489
Bateke	Bezan	0.0272679
Bateke	Biaka	0.0331186
Bateke	Bubi	0.00506182
Bateke	Duma	0.00188171
Bateke	Eshira	0.00349122
Bateke	Fang	0.00337801
Bateke	Fon	0.00541198
Bateke	Galoa	0.00351229
Bateke	Iberia	0.147952
Bateke	Kimbundu	0.00150824
Bateke	Makina	0.00247866
Bateke	Mbuti	0.0664478
Bateke	Ndumu	0.00126497
Bateke	Nzebi	0.00141107
Bateke	Obamba	0.00111104
Bateke	Okande	0.00729173
Bateke	Orungu	0.00259619
Bateke	Ovimbundu	0.00204552
Bateke	Shake	0.00213077
Bateke	Yacouba	0.00782184
Bateke	Yaounde	0.00163736
Bateke	Yoruba	0.00554703
Bekwil	Ahizi	0.0101948
Bekwil	Akele	0.000637532
Bekwil	BabongoE	0.00999359
Bekwil	Badwee	0.000766117
Bekwil	Baka	0.0233387
Bekwil	Baka	0.0240834
Bekwil	Bakota	0.000411557
Bekwil	Bakoya	0.0260446
Bekwil	Bapunu	0.00193942
Bekwil	Bariba	0.00503084
Bekwil	Bateke	0.00218032
Bekwil	Benga	0.00418871
Bekwil	Bezan	0.0247412
Bekwil	Biaka	0.0300037
Bekwil	Bubi	0.00552413
Bekwil	Duma	0.00139507
Bekwil	Eshira	0.00338092
Bekwil	Fang	0.0027079
Bekwil	Fon	0.00554396
Bekwil	Galoa	0.00357962
Bekwil	Iberia	0.146808
Bekwil	Kimbundu	0.00154288
Bekwil	Makina	0.000193971
Bekwil	Mbuti	0.069405
Bekwil	Ndumu	0.00150425
Bekwil	Nzebi	0.00156756
Bekwil	Obamba	0.00194947
Bekwil	Okande	0.00703854
Bekwil	Orungu	0.00235272
Bekwil	Ovimbundu	0.00261043
Bekwil	Shake	0.000609775
Bekwil	Yacouba	0.00775118
Bekwil	Yaounde	0.00116826
Bekwil	Yoruba	0.00613018
Benga	Ahizi	0.0117337
Benga	Akele	0.00404027
Benga	BabongoE	0.0140283
Benga	Badwee	0.00469249
Benga	Baka	0.028707
Benga	Baka	0.0294285
Benga	Bakota	0.00465351
Benga	Bakoya	0.0312472
Benga	Bapunu	0.00448581
Benga	Bariba	0.00710722
Benga	Bateke	0.00446489
Benga	Bekwil	0.00418871
Benga	Bezan	0.0282796
Benga	Biaka	0.0338876
Benga	Bubi	0.00785182
Benga	Duma	0.00464668
Benga	Eshira	0.00597237
Benga	Fang	0.00541034
Benga	Fon	0.00767144
Benga	Galoa	0.00576045
Benga	Iberia	0.148514
Benga	Kimbundu	0.00429306
Benga	Makina	0.00454657
Benga	Mbuti	0.067527
Benga	Ndumu	0.00424787
Benga	Nzebi	0.00437388
Benga	Obamba	0.00440191
Benga	Okande	0.00959848
Benga	Orungu	0.00489101
Benga	Ovimbundu	0.00463764
Benga	Shake	0.0043406
Benga	Yacouba	0.00988522
Benga	Yaounde	0.00385496
Benga	Yoruba	0.00766821
Bezan	Ahizi	0.0356111
Bezan	Akele	0.0226752
Bezan	BabongoE	0.0234075
Bezan	Badwee	0.0255973
Bezan	Baka	0.0241797
Bezan	Baka	0.024523
Bezan	Bakota	0.0219992
Bezan	Bakoya	0.0259815
Bezan	Bapunu	0.025835
Bezan	Bariba	0.0332551
Bezan	Bateke	0.0272679
Bezan	Bekwil	0.0247412
Bezan	Benga	0.0282796
Bezan	Biaka	0.027159
Bezan	Bubi	0.0334315
Bezan	Duma	0.024882
Bezan	Eshira	0.0267724
Bezan	Fang	0.0274209
Bezan	Fon	0.0344463
Bezan	Galoa	0.0276964
Bezan	Iberia	0.166962
Bezan	Kimbundu	0.0280521
Bezan	Makina	0.0231801
Bezan	Mbuti	0.0640243
Bezan	Ndumu	0.0256519
Bezan	Nzebi	0.0258489
Bezan	Obamba	0.0261414
Bezan	Okande	0.0308562
Bezan	Orungu	0.0269891
Bezan	Ovimbundu	0.0297902
Bezan	Shake	0.0227079
Bezan	Yacouba	0.0336387
Bezan	Yaounde	0.0275827
Bezan	Yoruba	0.0335458
Biaka	Ahizi	0.0427235
Biaka	Akele	0.0272479
Biaka	BabongoE	0.023425
Biaka	Badwee	0.0312398
Biaka	Baka	0.0114107
Biaka	Baka	0.0114811
Biaka	Bakota	0.0257624
Biaka	Bakoya	0.0211148
Biaka	Bapunu	0.0314121
Biaka	Bariba	0.0413486
Biaka	Bateke	0.0331186
Biaka	Bekwil	0.0300037
Biaka	Benga	0.0338876
Biaka	Bezan	0.027159
Biaka	Bubi	0.0406646
Biaka	Duma	0.029981
Biaka	Eshira	0.0319452
Biaka	Fang	0.0334303
Biaka	Fon	0.0421741
Biaka	Galoa	0.0335237
Biaka	Iberia	0.171292
Biaka	Kimbundu	0.0346178
Biaka	Makina	0.0279038
Biaka	Mbuti	0.0573912
Biaka	Ndumu	0.0311558
Biaka	Nzebi	0.0313421
Biaka	Obamba	0.0316859
Biaka	Okande	0.0364956
Biaka	Orungu	0.0327135
Biaka	Ovimbundu	0.0366805
Biaka	Shake	0.0269618
Biaka	Yacouba	0.0406552
Biaka	Yaounde	0.0344576
Biaka	Yoruba	0.0415409
Bubi	Ahizi	0.0122787
Bubi	Akele	0.00583529
Bubi	BabongoE	0.0176604
Bubi	Badwee	0.00601252
Bubi	Baka	0.0349588
Bubi	Baka	0.0356756
Bubi	Bakota	0.00641647
Bubi	Bakoya	0.0378628
Bubi	Bapunu	0.0055169
Bubi	Bariba	0.00692606
Bubi	Bateke	0.00506182
Bubi	Bekwil	0.00552413
Bubi	Benga	0.00785182
Bubi	Bezan	0.0334315
Bubi	Biaka	0.0406646
Bubi	Duma	0.00575643
Bubi	Eshira	0.00732257
Bubi	Fang	0.00658282
Bubi	Fon	0.00723274
Bubi	Galoa	0.0069217
Bubi	Iberia	0.146816
Bubi	Kimbundu	0.00450272
Bubi	Makina	0.00611385
Bubi	Mbuti	0.0762033
Bubi	Ndumu	0.00524966
Bubi	Nzebi	0.00528062
Bubi	Obamba	0.00537993
Bubi	Okande	0.0110571
Bubi	Orungu	0.00596835
Bubi	Ovimbundu	0.00450655
Bubi	Shake	0.00593922
Bubi	Yacouba	0.0102444
Bubi	Yaounde	0.00444971
Bubi	Yoruba	0.00744332
Duma	Ahizi	0.0103353
Duma	Akele	0.00162213
Duma	BabongoE	0.0105761
Duma	Badwee	0.00272208
Duma	Baka	0.024843
Duma	Baka	0.0256156
Duma	Bakota	0.00196441
Duma	Bakoya	0.027398
Duma	Bapunu	0.00205346
Duma	Bariba	0.00595642
Duma	Bateke	0.00188171
Duma	Bekwil	0.00139507
Duma	Benga	0.00464668
Duma	Bezan	0.024882
Duma	Biaka	0.029981
Duma	Bubi	0.00575643
Duma	Eshira	0.00356247
Duma	Fang	0.00361029
Duma	Fon	0.00624783
Duma	Galoa	0.00385546
Duma	Iberia	0.148257
Duma	Kimbundu	0.00193082
Duma	Makina	0.00208413
Duma	Mbuti	0.0632317
Duma	Ndumu	0.00150673
Duma	Nzebi	0.00158232
Duma	Obamba	0.00172207
Duma	Okande	0.00715524
Duma	Orungu	0.00271935
Duma	Ovimbundu	0.00262042
Duma	Shake	0.00182915
Duma	Yacouba	0.00838325
Duma	Yaounde	0.00214477
Duma	Yoruba	0.00644655
Eshira	Ahizi	0.0117926
Eshira	Akele	0.00300484
Eshira	BabongoE	0.0124423
Eshira	Badwee	0.0044107
Eshira	Baka	0.02689
Eshira	Baka	0.0276363
Eshira	Bakota	0.0038945
Eshira	Bakoya	0.0295793
Eshira	Bapunu	0.0030841
Eshira	Bariba	0.00729469
Eshira	Bateke	0.00349122
Eshira	Bekwil	0.00338092
Eshira	Benga	0.00597237
Eshira	Bezan	0.0267724
Eshira	Biaka	0.0319452
Eshira	Bubi	0.00732257
Eshira	Duma	0.00356247
Eshira	Fang	0.00506109
Eshira	Fon	0.00775379
Eshira	Galoa	0.00477658
Eshira	Iberia	0.149962
Eshira	Kimbundu	0.00353828
Eshira	Makina	0.00389749
Eshira	Mbuti	0.064846
Eshira	Ndumu	0.00330859
Eshira	Nzebi	0.00317825
Eshira	Obamba	0.00326791
Eshira	Okande	0.00870315
Eshira	Orungu	0.00387592
Eshira	Ovimbundu	0.00414199
Eshira	Shake	0.0032032
Eshira	Yacouba	0.0100032
Eshira	Yaounde	0.00361155
Eshira	Yoruba	0.00782189
Fang	Ahizi	0.0106549
Fang	Akele	0.00292667
Fang	BabongoE	0.0134922
Fang	Badwee	0.0030409
Fang	Baka	0.0280047
Fang	Baka	0.0288178
Fang	Bakota	0.00358187
Fang	Bakoya	0.0306298
Fang	Bapunu	0.00340591
Fang	Bariba	0.00592202
Fang	Bateke	0.00337801
Fang	Bekwil	0.0027079
Fang	Benga	0.00541034
Fang	Bezan	0.0274209
Fang	Biaka	0.0334303
Fang	Bubi	0.00658282
Fang	Duma	0.00361029
Fang	Eshira	0.00506109
Fang	Fon	0.00637945
Fang	Galoa	0.00492411
Fang	Iberia	0.148645
Fang	Kimbundu	0.00307569
Fang	Makina	0.00285619
Fang	Mbuti	0.06656
Fang	Ndumu	0.0032115
Fang	Nzebi	0.00329471
Fang	Obamba	0.0032947
Fang	Okande	0.0082397
Fang	Orungu	0.00386896
Fang	Ovimbundu	0.00367027
Fang	Shake	0.00337333
Fang	Yacouba	0.00873795
Fang	Yaounde	0.00205639
Fang	Yoruba	0.00648933
Fon	Ahizi	0.00652065
Fon	Akele	0.00612084
Fon	BabongoE	0.0187145
Fon	Badwee	0.0056984
Fon	Baka	0.0360046
Fon	Baka	0.0368562
Fon	Bakota	0.0068478
Fon	Bakoya	0.0395844
Fon	Bapunu	0.00577685
Fon	Bariba	0.00126352
Fon	Bateke	0.00541198
Fon	Bekwil	0.00554396
Fon	Benga	0.00767144
Fon	Bezan	0.0344463
Fon	Biaka	0.0421741
Fon	Bubi	0.00723274
Fon	Duma	0.00624783
Fon	Eshira	0.00775379
Fon	Fang	0.00637945
Fon	Galoa	0.0070298
Fon	Iberia	0.146601
Fon	Kimbundu	0.00483238
Fon	Makina	0.00643841
Fon	Mbuti	0.0788742
Fon	Ndumu	0.00547976
Fon	Nzebi	0.00582958
Fon	Obamba	0.00557612
Fon	Okande	0.01115
Fon	Orungu	0.00564029
Fon	Ovimbundu	0.00493889
Fon	Shake	0.0063284
Fon	Yacouba	0.00459187
Fon	Yaounde	0.00349204
Fon	Yoruba	0.00106767
Galoa	Ahizi	0.0112227
Galoa	Akele	0.00311951
Galoa	BabongoE	0.0133217
Galoa	Badwee	0.00432394
Galoa	Baka	0.0281551
Galoa	Baka	0.0290127
Galoa	Bakota	0.00413066
Galoa	Bakoya	0.0309966
Galoa	Bapunu	0.00349191
Galoa	Bariba	0.00663588
Galoa	Bateke	0.00351229
Galoa	Bekwil	0.00357962
Galoa	Benga	0.00576045
Galoa	Bezan	0.0276964
Galoa	Biaka	0.0335237
Galoa	Bubi	0.0069217
Galoa	Duma	0.00385546
Galoa	Eshira	0.00477658
Galoa	Fang	0.00492411
Galoa	Fon	0.0070298
Galoa	Iberia	0.147979
Galoa	Kimbundu	0.00319917
Galoa	Makina	0.00402519
Galoa	Mbuti	0.0668244
Galoa	Ndumu	0.00320788
Galoa	Nzebi	0.0033716
Galoa	Obamba	0.00334967
Galoa	Okande	0.00883774
Galoa	Orungu	0.00345207
Galoa	Ovimbundu	0.00389893
Galoa	Shake	0.00349424
Galoa	Yacouba	0.00920947
Galoa	Yaounde	0.00329115
Galoa	Yoruba	0.00706667
Iberia	Ahizi	0.150628
Iberia	Akele	0.147818
Iberia	BabongoE	0.156258
Iberia	Badwee	0.147433
Iberia	Baka	0.169441
Iberia	Baka	0.170172
Iberia	Bakota	0.148266
Iberia	Bakoya	0.170318
Iberia	Bapunu	0.148061
Iberia	Bariba	0.145463
Iberia	Bateke	0.147952
Iberia	Bekwil	0.146808
Iberia	Benga	0.148514
Iberia	Bezan	0.166962
Iberia	Biaka	0.171292
Iberia	Bubi	0.146816
Iberia	Duma	0.148257
Iberia	Eshira	0.149962
Iberia	Fang	0.148645
Iberia	Fon	0.146601
Iberia	Galoa	0.147979
Iberia	Kimbundu	0.143256
Iberia	Makina	0.147971
Iberia	Mbuti	0.193064
Iberia	Ndumu	0.148013
Iberia	Nzebi	0.148251
Iberia	Obamba	0.148022
Iberia	Okande	0.15002
Iberia	Orungu	0.147271
Iberia	Ovimbundu	0.141596
Iberia	Shake	0.148787
Iberia	Yacouba	0.14893
Iberia	Yaounde	0.14631
Iberia	Yoruba	0.147045
Kimbundu	Ahizi	0.00937325
Kimbundu	Akele	0.0019571
Kimbundu	BabongoE	0.0128561
Kimbundu	Badwee	0.00253242
Kimbundu	Baka	0.0290208
Kimbundu	Baka	0.029887
Kimbundu	Bakota	0.00260849
Kimbundu	Bakoya	0.0318547
Kimbundu	Bapunu	0.00161474
Kimbundu	Bariba	0.00435034
Kimbundu	Bateke	0.00150824
Kimbundu	Bekwil	0.00154288
Kimbundu	Benga	0.00429306
Kimbundu	Bezan	0.0280521
Kimbundu	Biaka	0.0346178
Kimbundu	Bubi	0.00450272
Kimbundu	Duma	0.00193082
Kimbundu	Eshira	0.00353828
Kimbundu	Fang	0.00307569
Kimbundu	Fon	0.00483238
Kimbundu	Galoa	0.00319917
Kimbundu	Iberia	0.143256
Kimbundu	Makina	0.00247172
Kimbundu	Mbuti	0.0678597
Kimbundu	Ndumu	0.00150971
Kimbundu	Nzebi	0.0014604
Kimbundu	Obamba	0.00150886
Kimbundu	Okande	0.0070482
Kimbundu	Orungu	0.00234923
Kimbundu	Ovimbundu	0.000168959
Kimbundu	Shake	0.00208193
Kimbundu	Yacouba	0.00722672
Kimbundu	Yaounde	0.00110391
Kimbundu	Yoruba	0.00489297
Makina	Ahizi	0.0102664
Makina	Akele	0.00105912
Makina	BabongoE	0.0100579
Makina	Badwee	0.00126652
Makina	Baka	0.0227878
Makina	Baka	0.0235559
Makina	Bakota	0.0011248
Makina	Bakoya	0.0248167
Makina	Bapunu	0.00239955
Makina	Bariba	0.00596115
Makina	Bateke	0.00247866
Makina	Bekwil	0.000193971
Makina	Benga	0.00454657
Makina	Bezan	0.0231801
Makina	Biaka	0.0279038
Makina	Bubi	0.00611385
Makina	Duma	0.00208413
Makina	Eshira	0.00389749
Makina	Fang	0.00285619
Makina	Fon	0.00643841
Makina	Galoa	0.00402519
Makina	Iberia	0.147971
Makina	Kimbundu	0.00247172
Makina	Mbuti	0.0613664
Makina	Ndumu	0.0019804
Makina	Nzebi	0.0021959
Makina	Obamba	0.00211659
Makina	Okande	0.00652762
Makina	Orungu	0.00283715
Makina	Ovimbundu	0.00313226
Makina	Shake	0.00148549
Makina	Yacouba	0.00826096
Makina	Yaounde	0.0020913
Makina	Yoruba	0.00643499
Mbuti	Ahizi	0.0778854
Mbuti	Akele	0.0608127
Mbuti	BabongoE	0.0561975
Mbuti	Badwee	0.0647287
Mbuti	Baka	0.0544713
Mbuti	Baka	0.0545363
Mbuti	Bakota	0.0589913
Mbuti	Bakoya	0.0581503
Mbuti	Bapunu	0.0643922
Mbuti	Bariba	0.0766057
Mbuti	Bateke	0.0664478
Mbuti	Bekwil	0.069405
Mbuti	Benga	0.067527
Mbuti	Bezan	0.0640243
Mbuti	Biaka	0.0573912
Mbuti	Bubi	0.0762033
Mbuti	Duma	0.0632317
Mbuti	Eshira	0.064846
Mbuti	Fang	0.06656
Mbuti	Fon	0.0788742
Mbuti	Galoa	0.0668244
Mbuti	Iberia	0.193064
Mbuti	Kimbundu	0.0678597
Mbuti	Makina	0.0613664
Mbuti	Ndumu	0.0647239
Mbuti	Nzebi	0.0642993
Mbuti	Obamba	0.0647749
Mbuti	Okande	0.0741171
Mbuti	Orungu	0.0671677
Mbuti	Ovimbundu	0.0723512
Mbuti	Shake	0.0596399
Mbuti	Yacouba	0.0754255
Mbuti	Yaounde	0.0680738
Mbuti	Yoruba	0.0768797
Ndumu	Ahizi	0.00966692
Ndumu	Akele	0.00138865
Ndumu	BabongoE	0.0109925
Ndumu	Badwee	0.00246013
Ndumu	Baka	0.0259437
Ndumu	Baka	0.026806
Ndumu	Bakota	0.00192947
Ndumu	Bakoya	0.0286032
Ndumu	Bapunu	0.00162372
Ndumu	Bariba	0.00513887
Ndumu	Bateke	0.00126497
Ndumu	Bekwil	0.00150425
Ndumu	Benga	0.00424787
Ndumu	Bezan	0.0256519
Ndumu	Biaka	0.0311558
Ndumu	Bubi	0.00524966
Ndumu	Duma	0.00150673
Ndumu	Eshira	0.00330859
Ndumu	Fang	0.0032115
Ndumu	Fon	0.00547976
Ndumu	Galoa	0.00320788
Ndumu	Iberia	0.148013
Ndumu	Kimbundu	0.00150971
Ndumu	Makina	0.0019804
Ndumu	Mbuti	0.0647239
Ndumu	Nzebi	0.00114516
Ndumu	Obamba	0.00102613
Ndumu	Okande	0.00708938
Ndumu	Orungu	0.00225964
Ndumu	Ovimbundu	0.00198291
Ndumu	Shake	0.00164725
Ndumu	Yacouba	0.00777076
Ndumu	Yaounde	0.00160303
Ndumu	Yoruba	0.00556969
Nzebi	Ahizi	0.00986544
Nzebi	Akele	0.00149422
Nzebi	BabongoE	0.0110118
Nzebi	Badwee	0.00264031
Nzebi	Baka	0.0262005
Nzebi	Baka	0.0270437
Nzebi	Bakota	0.00218523
Nzebi	Bakoya	0.0289436
Nzebi	Bapunu	0.00160311
Nzebi	Bariba	0.00533109
Nzebi	Bateke	0.00141107
Nzebi	Bekwil	0.00156756
Nzebi	Benga	0.00437388
Nzebi	Bezan	0.0258489
Nzebi	Biaka	0.0313421
Nzebi	Bubi	0.00528062
Nzebi	Duma	0.00158232
Nzebi	Eshira	0.00317825
Nzebi	Fang	0.00329471
Nzebi	Fon	0.00582958
Nzebi	Galoa	0.0033716
Nzebi	Iberia	0.148251
Nzebi	Kimbundu	0.0014604
Nzebi	Makina	0.0021959
Nzebi	Mbuti	0.0642993
Nzebi	Ndumu	0.00114516
Nzebi	Obamba	0.00129485
Nzebi	Okande	0.00676987
Nzebi	Orungu	0.00226051
Nzebi	Ovimbundu	0.00216659
Nzebi	Shake	0.00172944
Nzebi	Yacouba	0.00793087
Nzebi	Yaounde	0.00168723
Nzebi	Yoruba	0.00584428
Obamba	Ahizi	0.00980981
Obamba	Akele	0.00158839
Obamba	BabongoE	0.011268
Obamba	Badwee	0.00260387
Obamba	Baka	0.0263842
Obamba	Baka	0.0271927
Obamba	Bakota	0.00214215
Obamba	Bakoya	0.0291787
Obamba	Bapunu	0.0016528
Obamba	Bariba	0.00523152
Obamba	Bateke	0.00111104
Obamba	Bekwil	0.00194947
Obamba	Benga	0.00440191
Obamba	Bezan	0.0261414
Obamba	Biaka	0.0316859
Obamba	Bubi	0.00537993
Obamba	Duma	0.00172207
Obamba	Eshira	0.00326791
Obamba	Fang	0.0032947
Obamba	Fon	0.00557612
Obamba	Galoa	0.00334967
Obamba	Iberia	0.148022
Obamba	Kimbundu	0.00150886
Obamba	Makina	0.00211659
Obamba	Mbuti	0.0647749
Obamba	Ndumu	0.00102613
Obamba	Nzebi	0.00129485
Obamba	Okande	0.00681798
Obamba	Orungu	0.00231513
Obamba	Ovimbundu	0.00186026
Obamba	Shake	0.00177181
Obamba	Yacouba	0.0078804
Obamba	Yaounde	0.00159757
Obamba	Yoruba	0.00569006
Okande	Ahizi	0.0155404
Okande	Akele	0.00626629
Okande	BabongoE	0.0158611
Okande	Badwee	0.00718308
Okande	Baka	0.0304701
Okande	Baka	0.031157
Okande	Bakota	0.00690931
Okande	Bakoya	0.0333523
Okande	Bapunu	0.00719406
Okande	Bariba	0.0107257
Okande	Bateke	0.00729173
Okande	Bekwil	0.00703854
Okande	Benga	0.00959848
Okande	Bezan	0.0308562
Okande	Biaka	0.0364956
Okande	Bubi	0.0110571
Okande	Duma	0.00715524
Okande	Eshira	0.00870315
Okande	Fang	0.0082397
Okande	Fon	0.01115
Okande	Galoa	0.00883774
Okande	Iberia	0.15002
Okande	Kimbundu	0.0070482
Okande	Makina	0.00652762
Okande	Mbuti	0.0741171
Okande	Ndumu	0.00708938
Okande	Nzebi	0.00676987
Okande	Obamba	0.00681798
Okande	Orungu	0.00773088
Okande	Ovimbundu	0.00786554
Okande	Shake	0.00658201
Okande	Yacouba	0.0133738
Okande	Yaounde	0.00702795
Okande	Yoruba	0.0114619
Orungu	Ahizi	0.00999596
Orungu	Akele	0.00207492
Orungu	BabongoE	0.0120894
Orungu	Badwee	0.00321845
Orungu	Baka	0.0271715
Orungu	Baka	0.0279858
Orungu	Bakota	0.00288474
Orungu	Bakoya	0.0301854
Orungu	Bapunu	0.00249776
Orungu	Bariba	0.00514921
Orungu	Bateke	0.00259619
Orungu	Bekwil	0.00235272
Orungu	Benga	0.00489101
Orungu	Bezan	0.0269891
Orungu	Biaka	0.0327135
Orungu	Bubi	0.00596835
Orungu	Duma	0.00271935
Orungu	Eshira	0.00387592
Orungu	Fang	0.00386896
Orungu	Fon	0.00564029
Orungu	Galoa	0.00345207
Orungu	Iberia	0.147271
Orungu	Kimbundu	0.00234923
Orungu	Makina	0.00283715
Orungu	Mbuti	0.0671677
Orungu	Ndumu	0.00225964
Orungu	Nzebi	0.00226051
Orungu	Obamba	0.00231513
Orungu	Okande	0.00773088
Orungu	Ovimbundu	0.0029076
Orungu	Shake	0.0023716
Orungu	Yacouba	0.0078508
Orungu	Yaounde	0.00208575
Orungu	Yoruba	0.00578853
Ovimbundu	Ahizi	0.0101199
Ovimbundu	Akele	0.00252536
Ovimbundu	BabongoE	0.0139189
Ovimbundu	Badwee	0.00315729
Ovimbundu	Baka	0.030607
Ovimbundu	Baka	0.0313632
Ovimbundu	Bakota	0.00325368
Ovimbundu	Bakoya	0.0337987
Ovimbundu	Bapunu	0.00221276
Ovimbundu	Bariba	0.00473348
Ovimbundu	Bateke	0.00204552
Ovimbundu	Bekwil	0.00261043
Ovimbundu	Benga	0.00463764
Ovimbundu	Bezan	0.0297902
Ovimbundu	Biaka	0.0366805
Ovimbundu	Bubi	0.00450655
Ovimbundu	Duma	0.00262042
Ovimbundu	Eshira	0.00414199
Ovimbundu	Fang	0.00367027
Ovimbundu	Fon	0.00493889
Ovimbundu	Galoa	0.00389893
Ovimbundu	Iberia	0.141596
Ovimbundu	Kimbundu	0.000168959
Ovimbundu	Makina	0.00313226
Ovimbundu	Mbuti	0.0723512
Ovimbundu	Ndumu	0.00198291
Ovimbundu	Nzebi	0.00216659
Ovimbundu	Obamba	0.00186026
Ovimbundu	Okande	0.00786554
Ovimbundu	Orungu	0.0029076
Ovimbundu	Shake	0.00266573
Ovimbundu	Yacouba	0.00783894
Ovimbundu	Yaounde	0.00162038
Ovimbundu	Yoruba	0.00537914
Shake	Ahizi	0.0101899
Shake	Akele	0.00108006
Shake	BabongoE	0.00950721
Shake	Badwee	0.00225287
Shake	Baka	0.0220685
Shake	Baka	0.0228569
Shake	Bakota	0.00129333
Shake	Bakoya	0.0245574
Shake	Bapunu	0.00192888
Shake	Bariba	0.00599435
Shake	Bateke	0.00213077
Shake	Bekwil	0.000609775
Shake	Benga	0.0043406
Shake	Bezan	0.0227079
Shake	Biaka	0.0269618
Shake	Bubi	0.00593922
Shake	Duma	0.00182915
Shake	Eshira	0.0032032
Shake	Fang	0.00337333
Shake	Fon	0.0063284
Shake	Galoa	0.00349424
Shake	Iberia	0.148787
Shake	Kimbundu	0.00208193
Shake	Makina	0.00148549
Shake	Mbuti	0.0596399
Shake	Ndumu	0.00164725
Shake	Nzebi	0.00172944
Shake	Obamba	0.00177181
Shake	Okande	0.00658201
Shake	Orungu	0.0023716
Shake	Ovimbundu	0.00266573
Shake	Yacouba	0.00824352
Shake	Yaounde	0.00212536
Shake	Yoruba	0.0065082
Yacouba	Ahizi	0.00633406
Yacouba	Akele	0.00795361
Yacouba	BabongoE	0.0191655
Yacouba	Badwee	0.00778231
Yacouba	Baka	0.0347616
Yacouba	Baka	0.0356748
Yacouba	Bakota	0.00841542
Yacouba	Bakoya	0.0384063
Yacouba	Bapunu	0.00820353
Yacouba	Bariba	0.00453688
Yacouba	Bateke	0.00782184
Yacouba	Bekwil	0.00775118
Yacouba	Benga	0.00988522
Yacouba	Bezan	0.0336387
Yacouba	Biaka	0.0406552
Yacouba	Bubi	0.0102444
Yacouba	Duma	0.00838325
Yacouba	Eshira	0.0100032
Yacouba	Fang	0.00873795
Yacouba	Fon	0.00459187
Yacouba	Galoa	0.00920947
Yacouba	Iberia	0.14893
Yacouba	Kimbundu	0.00722672
Yacouba	Makina	0.00826096
Yacouba	Mbuti	0.0754255
Yacouba	Ndumu	0.00777076
Yacouba	Nzebi	0.00793087
Yacouba	Obamba	0.0078804
Yacouba	Okande	0.0133738
Yacouba	Orungu	0.0078508
Yacouba	Ovimbundu	0.00783894
Yacouba	Shake	0.00824352
Yacouba	Yaounde	0.00627187
Yacouba	Yoruba	0.00542398
Yaounde	Ahizi	0.00822015
Yaounde	Akele	0.00183327
Yaounde	BabongoE	0.0129514
Yaounde	Badwee	0.00180927
Yaounde	Baka	0.0287302
Yaounde	Baka	0.0296236
Yaounde	Bakota	0.00241871
Yaounde	Bakoya	0.0317744
Yaounde	Bapunu	0.00174012
Yaounde	Bariba	0.00301925
Yaounde	Bateke	0.00163736
Yaounde	Bekwil	0.00116826
Yaounde	Benga	0.00385496
Yaounde	Bezan	0.0275827
Yaounde	Biaka	0.0344576
Yaounde	Bubi	0.00444971
Yaounde	Duma	0.00214477
Yaounde	Eshira	0.00361155
Yaounde	Fang	0.00205639
Yaounde	Fon	0.00349204
Yaounde	Galoa	0.00329115
Yaounde	Iberia	0.14631
Yaounde	Kimbundu	0.00110391
Yaounde	Makina	0.0020913
Yaounde	Mbuti	0.0680738
Yaounde	Ndumu	0.00160303
Yaounde	Nzebi	0.00168723
Yaounde	Obamba	0.00159757
Yaounde	Okande	0.00702795
Yaounde	Orungu	0.00208575
Yaounde	Ovimbundu	0.00162038
Yaounde	Shake	0.00212536
Yaounde	Yacouba	0.00627187
Yaounde	Yoruba	0.00356845
Yoruba	Ahizi	0.00714499
Yoruba	Akele	0.00622055
Yoruba	BabongoE	0.0184243
Yoruba	Badwee	0.00567419
Yoruba	Baka	0.0354554
Yoruba	Baka	0.0363453
Yoruba	Bakota	0.00688347
Yoruba	Bakoya	0.038844
Yoruba	Bapunu	0.00584789
Yoruba	Bariba	0.00145802
Yoruba	Bateke	0.00554703
Yoruba	Bekwil	0.00613018
Yoruba	Benga	0.00766821
Yoruba	Bezan	0.0335458
Yoruba	Biaka	0.0415409
Yoruba	Bubi	0.00744332
Yoruba	Duma	0.00644655
Yoruba	Eshira	0.00782189
Yoruba	Fang	0.00648933
Yoruba	Fon	0.00106767
Yoruba	Galoa	0.00706667
Yoruba	Iberia	0.147045
Yoruba	Kimbundu	0.00489297
Yoruba	Makina	0.00643499
Yoruba	Mbuti	0.0768797
Yoruba	Ndumu	0.00556969
Yoruba	Nzebi	0.00584428
Yoruba	Obamba	0.00569006
Yoruba	Okande	0.0114619
Yoruba	Orungu	0.00578853
Yoruba	Ovimbundu	0.00537914
Yoruba	Shake	0.0065082
Yoruba	Yacouba	0.00542398
Yoruba	Yaounde	0.00356845

## Sheet: Table S10
Table S10: Average of IBDs longer than 2cM shared between a Bubi and an individual of a specific population. Obteined: Number of IBD/ Population size/13
Pop	Latitude	Longitude	IBD_2cM	Pop_size	Average
Iberia	40.23	-3.67	1	70	0.0010989
Mbuti	1.00	29.00	69	13	0.408284
Yacouba	7.27	-8.17	157	17	0.710407
Ahizi	5.25	-4.61	208	20	0.8
Bariba	9.35	2.62	227	20	0.873077
Fon	6.35	2.41	154	12	0.987177
Yoruba	7.36	2.60	264	20	1.01538
Baka	2.13	12.13	1554	117	1.0217
Baka	3.08	14.07	1554	117	1.0217
Biaka	4.00	17.00	286	18	1.22222
Bezan	5.45	11.36	422	26	1.24852
Bakoya	1.00	14.00	407	25	1.25231
Badwee	3.56	13.12	1037	39	2.04536
Akele	-0.70	10.22	1157	40	2.225000
Bekwil	1.18	13.22	146	5	2.24615
Shake	-0.82	12.70	1434	49	2.25118
Makina	-0.10	11.93	1200	41	2.25141
Bakota	0.57	12.87	1506	50	2.31692
Fang	1.60	11.58	2192	68	2.47964
Benga	0.58	9.33	1510	46	2.52508
Okande	-0.05	11.62	263	8	2.52885
Eshira	-1.22	10.60	1369	41	2.56848
Galoa	-0.70	10.22	1640	49	2.57457
Eviya	-1.21	10.60	1076	31	2.66998
Orungu	-0.72	8.78	696	20	2.67692
Ndumu	-1.63	13.58	1289	37	2.67983
Tsogo	-1.03	10.67	2157	61	2.72005
Bapunu	-1.87	11.02	1739	49	2.72998
Nzebi	-1.57	13.20	2205	62	2.73573
Duma	-0.82	12.70	1530	43	2.73703
Obamba	-0.68	13.78	1654	46	2.76588
Bateke	-0.82	12.70	1584	44	2.76923
Kongo	-8.83	13.22	367	10	2.82308
Kimbundu	-9	13.99	625	17	2.82805
Ovimbundu	-8	13.	467	12	2.99359
Bubi	3.51	8.71	1077	13	82.84

[truncated: 5 more sheets: Table S11, Table S12, Table S13, Table S14, Table S15]
